# Supplementary material for: Investigating demic versus cultural diffusion and sex bias in the spread of Austronesian languages in Vietnam
Source: PLoS One. 2024 Jun 17;19(6):e0304964. doi: 10.1371/journal.pone.0304964 (PMC11182502; doi:10.1371/journal.pone.0304964)
Supplement: S2 Table — (XLSX) [file pone.0304964.s007.xlsx]

## Sheet: S2 Table -mtDNA haplogroup
S2 Table: Haplogroup frequencies of 369 complete mtDNA sequences from Vietnamese samples
Haplogroup	Number of individuals	Frequency
B4a1c+146T!	1	0.271003
B4b1a	2	0.542005
B4c2	6	1.62602
B4g1	1	0.271003
B5a1	1	0.271003
B5a1a	15	4.06504
B5a1b1	17	4.60705
B5a1c	2	0.542005
B5a1d	22	5.96206
C7	6	1.62602
D5a2a1	2	0.542005
E2a	1	0.271003
F1a1	2	0.542005
F1a1a	18	4.87805
F1a1a1	22	5.96206
F1a1d	7	1.89702
F1f	1	0.271003
F2a	1	0.271003
M12a1b	6	1.62602
M12b1a2	10	2.71003
M12b1b	1	0.271003
M12b2a	12	3.25203
M13b1	2	0.542005
M17a	1	0.271003
M17c1a1a	2	0.542005
M19	1	0.271003
M20	21	5.69106
M21b	14	3.79404
M21b2	4	1.08401
M23'75	3	0.813008
M24a	1	0.271003
M24b	13	3.52304
M50a2	1	0.271003
M51a	8	2.16802
M51b	7	1.89702
M51b1b	5	1.35501
M68a1a	9	2.43902
M71+151T	16	4.33604
M71a2	1	0.271003
M72a	2	0.542005
M73	5	1.35501
M73b	10	2.71003
M74	2	0.542005
M74b1	13	3.52304
M74b2	3	0.813008
M76	8	2.16802
M77	2	0.542005
M79	2	0.542005
M7b1a1a	1	0.271003
M7b1a1b	1	0.271003
M7b1a1f	3	0.813008
M7c1a	4	1.08401
M7c1c2	1	0.271003
M9a'b	5	1.35501
M9a1a3	2	0.542005
N21+195T!	2	0.542005
N21a	2	0.542005
N22	8	2.16802
N7b	1	0.271003
N8	2	0.542005
N9a6	9	2.43902
R22	8	2.16802
R23	3	0.813008
R9b1a1a	4	1.08401
Z3c	1	0.271003
