# Supplementary material for: Investigating demic versus cultural diffusion and sex bias in the spread of Austronesian languages in Vietnam
Source: PLoS One. 2024 Jun 17;19(6):e0304964. doi: 10.1371/journal.pone.0304964 (PMC11182502; doi:10.1371/journal.pone.0304964)
Supplement: S3 Table — (XLSX) [file pone.0304964.s008.xlsx]

## Sheet: S3 Table-mtDNA HG Frequency
S3 Table: Relative frequencies of Vietnamese mtDNA major haplogroups by population
Haplogroups	Total_AA	Hre	Bana	Mnong	Ma	Coho	Total_AN	Giarai-II	Ede-II	Churu	Raglay	Cham-VN	Total
	(n=191)	(n=30)	(n=36)	(n=53)	(n=26)	(n=46)	(n=178)	(n=37)	(n=43)	(n=44)	(n=37)	(n=17)	(n=369)
B	21.466	30	16.6667	15.0943	19.2308	28.2609	14.6067	16.2162	16.2791	18.1818	2.7027	23.5294	18.1572
C7	2.6178	6.66667	8.33333	0	0	0	0.561798	2.7027	0	0	0	0	1.62602
D5	0	0	0	0	0	0	1.1236	5.40541	0	0	0	0	0.542005
E2	0	0	0	0	0	0	0.561798	0	0	0	0	5.88235	0.271003
F1	8.37696	10	11.1111	3.77358	7.69231	10.8696	19.1011	10.8108	20.9302	15.9091	21.6216	35.2941	13.5501
F2	0	0	0	0	0	0	0.561798	0	0	0	0	5.88235	0.271003
N	7.8534	0	0	22.6415	11.5385	0	5.05618	5.40541	4.65116	9.09091	0	5.88235	6.50407
R	4.18848	0	5.55556	7.54717	3.84615	2.17391	3.93258	0	0	15.9091	0	0	4.06504
Z3	0.52356	3.33333	0	0	0	0	0	0	0	0	0	0	0.271003
M7	1.57068	0	2.77778	3.77358	0	0	3.93258	2.7027	4.65116	2.27273	0	17.6471	2.71003
M12	9.94764	3.33333	0	7.54717	19.2308	19.5652	5.61798	0	0	18.1818	2.7027	5.88235	7.85908
M21	1.57068	0	0	1.88679	7.69231	0	8.42697	13.5135	4.65116	4.54545	16.2162	0	4.87805
M24	0.52356	0	2.77778	0	0	0	7.30337	0	0	0	35.1351	0	3.79404
M71	0	0	0	0	0	0	9.55056	0	37.2093	0	2.7027	0	4.60705
M(xM7,M12,M21,M24,M71)	41.3613	46.6667	52.7778	37.7358	30.7692	39.1304	19.6629	43.2432	11.6279	15.9091	18.9189	0	30.8943
Numbers in brackets specify the total number of samples in each population
