# Supplementary material for: Investigating demic versus cultural diffusion and sex bias in the spread of Austronesian languages in Vietnam
Source: PLoS One. 2024 Jun 17;19(6):e0304964. doi: 10.1371/journal.pone.0304964 (PMC11182502; doi:10.1371/journal.pone.0304964)
Supplement: S4 Table — (XLSX) [file pone.0304964.s009.xlsx]

## Sheet: S4 Table-Y Freq MSEA ISEA
S4 Table: Population information and haplogroup frequencies for Y chromosome
		Country	Vietnam																											Taiwan											Philippines
		References	This study										Macholdt et al., 2020																	Trejault et al., 2014											Trejault et al., 2014					Delfin et al., 2011
		Number in map	3	4	5	6	7	9	11	12	13	14	1	2	8	10	17	18	19	20	21	22	23	24	25	26	27	28	29	30	31	32	33	34	35	36	37	38	39	40	41	42	43	44	45	46	47	48	49
		Population	Hre	Bana	Mnong	Ma	Coho	Giarai-II	Ede-II	Churu	Raglay	Cham-VN	Kinh	Mang	Giarai-I	Ede-I	Tay	Thai	Nung	Colao	Lachi	Pathen	Hmong	Dao	Lahu	Hanhi	Phula	Lolo	Sila	Amis	Atayal	Bunun	Paiwan	Puyuma	Rukai	Saisiyat	Tsou	Taroko	Thao	Yami	Luzon-North	Luzon-South	Mindanao	Visayan	Batan-Ivatan	Bugkalot	Ivatan	Kalangoya	Kankanaey
		Sample size	20	20	19	6	20	20	13	20	19	13	49	36	27	24	47	24	37	34	36	36	41	43	31	33	35	36	29	39	52	56	25	23	29	24	41	30	20	16	6	55	8	31	24	17	35	12	6
MSY haplogroup long name	MSY haplogroup representative SNP	Pop Code	HREN	BANAN	MNON	MAN	COHON	GIRAN	EDEN	CHRUN	RAGLN	CHAN	Kinh	Mang	Giarai	Ede	Tay	Thai	Nung	Colao	Lachi	Pathen	Hmong	Dao	Lahu	Hanhi	Phula	Lolo	Sila	Ami	AT/TA	BN	PW	PU	RU	SA	TS	YA	TK	TH	PH	PH	PH	PH	BD	Bug	Iva	Kla	Kan
C	C-M130/M216/RPS4Y		-	-	0.0526316	-	0.05	-	-	-	-	-	0.102041	-	0.037037	-	-	-	0.027027	0.0294118	-	0.166667	0.512195	0.0232558	-	0.121212	-	-	0.103448	-	-	-	-	-	-	-	-	-	-	-	-	-	-	-	-	-	0.171429	-	-
C1b2a	C-M38		-	-	-	-	-	-	-	-	-	-	-	-	-	-	-	-	-	-	-	-	-	-	-	-	-	-	-	-	-	-	-	-	-	-	-	-	-	-	-	-	-	-	-	-	-	-	-
C2	C-M217		-	-	-	-	-	-	-	-	-	-	-	-	-	-	-	-	-	-	-	-	-	-	-	-	-	-	-	-	-	-	-	-	-	-	-	-	-	-	-	-	-	-	-	-	-	-	-
D	D-M174		-	-	-	-	-	-	-	-	-	-	-	-	-	0.0416667	-	-	0.0810811	-	-	0.0277778	0.097561	-	-	-	-	0.166667	-	-	-	-	-	-	-	-	-	-	-	-	-	-	-	-	-	-	-	-	-
DE	DE-M145		-	-	-	-	-	-	-	-	-	-	-	-	-	-	-	-	-	-	-	-	0.0243902	-	-	-	-	-	-	-	-	-	-	-	-	-	-	-	-	-	-	-	-	-	-	-	-	-	-
F	F-M89		-	-	-	-	-	0.05	-	-	-	-	-	-	-	-	0.0638298	0.0416667	-	-	-	-	-	0.0232558	0.322581	0.151515	0.742857	0.0277778	-	-	-	-	-	-	-	-	-	-	-	-	-	-	0.125	0.0322581	-	-	-	-	-
G	G-M201		-	-	-	-	-	-	-	-	0.105263	-	-	-	-	-	-	-	-	-	-	-	-	-	-	-	-	-	-	-	-	-	-	-	-	-	-	-	-	-	-	0.0181818	-	-	-	-	-	-	-
H1	H-M69		-	-	-	-	-	-	-	-	-	-	-	-	-	-	-	-	-	-	-	-	-	-	-	-	-	-	-	-	-	-	-	-	-	-	-	-	-	-	-	0.0181818	-	-	-	-	-	-	-
J	J-P209		-	-	-	-	-	-	-	-	-	-	-	-	-	-	-	-	-	-	-	-	-	-	-	-	-	-	-	-	-	-	-	-	-	-	-	-	-	-	-	-	-	0.0322581	-	-	-	-	-
J2a1	J-L26		-	-	-	-	-	-	-	-	-	0.307692	-	-	-	-	-	-	-	-	-	-	-	-	-	-	-	-	-	-	-	-	-	-	-	-	-	-	-	-	-	-	-	-	-	-	-	-	-
K	K-M9		-	-	-	-	-	-	-	-	-	-	-	-	-	-	-	-	-	-	-	-	-	-	-	-	-	-	-	0.025641	-	-	-	-	-	-	-	-	-	-	-	0.109091	-	0.0645161	-	-	-	-	-
L	L-M20		-	-	-	-	-	-	-	-	-	-	-	-	-	-	-	-	-	-	-	-	-	-	-	-	-	-	-	-	-	-	-	-	-	-	-	-	-	-	-	-	-	0.0322581	-	-	-	-	-
L1	L-M22		-	-	-	-	-	-	-	-	-	-	-	-	0.037037	-	-	-	-	-	-	-	-	-	-	-	-	-	-	-	-	-	-	-	-	-	-	-	-	-	-	-	-	-	-	-	-	-	-
N	N-M231/LLY22g		-	0.05	-	-	-	-	-	-	-	-	0.0408163	-	-	-	0.0212766	-	0.027027	0.0882353	-	-	-	0.0697674	0.225806	0.0909091	-	0.0277778	0.0344828	-	-	-	-	-	-	-	-	-	-	-	-	-	-	0.0322581	-	-	-	-	-
NO1	NO-M214		-	-	-	-	-	-	-	-	-	-	-	-	-	-	-	-	-	-	-	-	-	-	-	-	-	-	-	-	-	-	-	-	-	-	-	-	-	-	-	0.0363636	-	0.0967742	-	-	-	-	-
O	O-M175/M1359		-	-	-	-	-	-	-	-	-	-	0.0204082	-	-	-	0.0212766	-	0.162162	-	-	-	-	-	0.0645161	0.0909091	-	-	0.827586	-	-	-	-	-	-	-	-	-	-	-	-	0.0181818	-	-	-	-	-	-	-
O1a	O-M119		-	-	-	-	-	-	-	-	-	-	-	-	-	-	-	-	-	-	-	-	-	-	-	-	-	-	-	-	0.0769231	-	0.24	0.130435	0.0689655	-	0.0487805	-	0.0625	0.333333	0.333333	0.0363636	0.25	0.0967742	0.941176	0.416667	0.628571	0.166667	0.5
O1a1a	O-P203/M307.1		-	-	-	-	-	-	-	-	-	-	0.0408163	-	-	-	0.0851064	-	0.027027	0.0588235	0.472222	0.0833333	0.0487805	0.0930233	-	0.0606061	-	-	0.0344828	0.410256	0.903846	-	0.4	0.478261	0.689655	0.875	0.902439	0.95	0.875	0.5	0.333333	0.163636	-	0.129032	-	0.0416667	-	-	-
O1a2	O-M50		-	-	-	-	-	-	-	-	-	-	-	-	-	-	-	-	-	-	-	-	-	-	-	-	-	-	-	0.179487	0.0192308	0.607143	0.28	0.217391	0.241379	0.0416667	0.0487805	-	0.0625	-	-	0.181818	0.125	0.0322581	0.0588235	0.166667	0.171429	0.5	0.166667
O1b	O-P31		-	-	-	-	-	-	-	-	-	-	-	-	-	-	-	-	-	-	-	-	-	-	-	-	-	-	-	-	-	-	-	-	-	-	-	-	-	-	-	0.0545455	-	-	-	-	-	-	-
O1b1a1	O-PK4		-	-	-	-	-	-	-	0.05	-	-	-	-	-	-	-	-	-	-	-	-	0.0243902	-	-	-	-	-	-	-	-	-	-	-	-	-	-	-	-	-	-	-	-	-	-	-	-	-	-
O1b1a1a	O-M95		0.95	0.45	0.842105	1	0.9	0.6	0.692308	0.9	0.421053	0.615385	0.163265	1	0.62963	0.666667	0.468085	0.625	0.216216	0.764706	0.0833333	0.0555556	0.146341	0.186047	0.0967742	0.0606061	0.114286	-	-	-	-	-	-	-	-	-	-	-	-	0.1	-	-	-	-	-	-	-	-	-
O1b1a1a1a1	O-M88		-	-	-	-	-	-	-	-	0.157895	-	0.285714	-	0.037037	0.0833333	0.106383	0.0416667	0.324324	-	0.222222	0.0833333	-	0.116279	0.129032	0.0606061	-	0.694444	-	-	-	0.375	-	-	-	-	-	-	-	0.0333333	-	0.0181818	-	0.0645161	-	-	-	-	-
O2	O-M122		-	0.1	-	-	-	-	-	-	-	-	-	-	-	-	-	0.0833333	-	-	-	-	-	-	-	-	0.0285714	-	-	-	-	-	0.04	-	-	-	-	-	-	-	-	-	-	-	-	-	-	-	-
O2a	O-M324		-	-	-	-	-	-	-	-	-	-	-	-	-	-	-	-	-	0.0294118	-	-	-	-	-	-	-	-	-	-	-	-	-	-	-	-	-	-	-	-	-	0.0181818	-	-	-	-	-	-	-
O2a1	O-KL1		-	-	-	-	-	-	-	-	-	-	-	-	-	-	-	-	-	-	-	-	-	-	-	-	-	-	-	-	-	-	-	-	-	0.0416667	-	-	-	-	-	-	-	-	-	-	-	-	-
O2a1a1a1	O-M121		-	-	-	-	-	-	-	-	-	-	-	-	-	-	-	-	-	-	-	-	-	-	-	-	-	-	-	-	-	-	-	-	-	-	-	-	-	-	-	-	-	-	-	-	-	-	-
O2a1c	O-JST002611		-	-	-	-	-	0.05	-	0.05	-	0.0769231	0.142857	-	-	-	-	-	0.027027	0.0294118	-	0.111111	-	-	-	-	-	0.0277778	-	-	-	-	-	-	-	-	-	-	-	0.0333333	-	-	-	0.0322581	-	0.25	-	-	-
O2a2	O-P201		-	0.05	-	-	-	0.05	0.0769231	-	-	-	0.0816327	-	0.037037	-	0.170213	0.0833333	0.027027	-	0.222222	0.0277778	-	0.418605	0.16129	0.363636	0.0857143	-	-	-	-	-	-	0.0434783	-	-	-	-	-	-	-	0.0181818	-	-	-	0.0416667	-	-	-
O2a2a	O-M188		-	0.15	-	-	-	0.15	-	-	0.157895	-	0.0816327	-	0.148148	0.0833333	0.0638298	0.125	0.0810811	-	-	0.444444	0.146341	0.0697674	-	-	0.0285714	0.0555556	-	-	-	-	-	-	-	-	-	-	-	-	-	-	-	-	-	-	-	-	-
O2a2a1a1a	O-M159		-	-	-	-	-	-	-	-	-	-	-	-	-	-	-	-	-	-	-	-	-	-	-	-	-	-	-	-	-	-	-	-	-	-	-	-	-	-	-	0.0181818	-	-	-	-	-	-	-
O2a2a1a2	O-M7		-	-	-	-	-	-	-	-	-	-	-	-	-	-	-	-	-	-	-	-	-	-	-	-	-	-	-	-	-	-	-	-	-	-	-	-	-	-	0.166667	0.0181818	-	0.0322581	-	-	-	0.333333	0.333333
O2a2b	O-P164		-	-	-	-	-	-	-	-	-	-	-	-	-	-	-	-	-	-	-	-	-	-	-	-	-	-	-	0.358974	-	-	0.04	0.130435	-	-	-	0.05	-	-	0.166667	0.181818	0.5	0.225806	-	0.0833333	-	-	-
O2a2b1	O-M134		-	-	-	-	-	-	-	-	-	-	-	-	-	-	-	-	-	-	-	-	-	-	-	-	-	-	-	-	-	-	-	-	-	-	-	-	-	-	-	-	-	0.0322581	-	-	-	-	-
O2a2b1a1a	O-M133		-	-	-	-	-	-	-	-	-	-	-	-	-	-	-	-	-	-	-	-	-	-	-	-	-	-	-	-	-	-	-	-	-	0.0416667	-	-	-	-	-	-	-	0.0645161	-	-	-	-	-
P1	P-M45		-	-	-	-	-	-	-	-	-	-	-	-	-	-	-	-	-	-	-	-	-	-	-	-	-	-	-	0.025641	-	0.0178571	-	-	-	-	-	-	-	-	-	-	-	-	-	-	0.0285714	-	-
Q	Q-M242		-	-	-	-	-	-	-	-	-	-	0.0408163	-	-	-	-	-	-	-	-	-	-	-	-	-	-	-	-	-	-	-	-	-	-	-	-	-	-	-	-	-	-	-	-	-	-	-	-
Q1a2	Q-M346		-	-	-	-	-	-	0.0769231	-	-	-	-	-	-	-	-	-	-	-	-	-	-	-	-	-	-	-	-	-	-	-	-	-	-	-	-	-	-	-	-	-	-	-	-	-	-	-	-
Q1b1	Q-M378		-	-	-	-	0.05	-	-	-	-	-	-	-	-	-	-	-	-	-	-	-	-	-	-	-	-	-	-	-	-	-	-	-	-	-	-	-	-	-	-	-	-	-	-	-	-	-	-
R	R-M207		0.05	0.1	-	-	-	0.1	-	-	0.105263	-	-	-	0.037037	0.0416667	-	-	-	-	-	-	-	-	-	-	-	-	-	-	-	-	-	-	-	-	-	-	-	-	-	-	-	-	-	-	-	-	-
R1a1	R-10831b		-	-	-	-	-	-	-	-	-	-	-	-	-	-	-	-	-	-	-	-	-	-	-	-	-	-	-	-	-	-	-	-	-	-	-	-	-	-	-	0.0181818	-	-	-	-	-	-	-
R1a1a	R-M17		-	-	-	-	-	-	-	-	-	-	-	-	-	-	-	-	-	-	-	-	-	-	-	-	-	-	-	-	-	-	-	-	-	-	-	-	-	-	-	0.0545455	-	-	-	-	-	-	-
R1a1a1	R-M417		-	0.1	0.105263	-	-	-	0.153846	-	0.0526316	-	-	-	0.037037	0.0833333	-	-	-	-	-	-	-	-	-	-	-	-	-	-	-	-	-	-	-	-	-	-	-	-	-	-	-	-	-	-	-	-	-
R1b	R-M343		-	-	-	-	-	-	-	-	-	-	-	-	-	-	-	-	-	-	-	-	-	-	-	-	-	-	-	-	-	-	-	-	-	-	-	-	-	-	-	0.0181818	-	-	-	-	-	-	-
R2a	R-M124		-	-	-	-	-	-	-	-	-	-	-	-	-	-	-	-	-	-	-	-	-	-	-	-	-	-	-	-	-	-	-	-	-	-	-	-	-	-	-	-	-	-	-	-	-	-	-
[truncated: 21 more columns]
