# Supplementary material for: Investigating demic versus cultural diffusion and sex bias in the spread of Austronesian languages in Vietnam
Source: PLoS One. 2024 Jun 17;19(6):e0304964. doi: 10.1371/journal.pone.0304964 (PMC11182502; doi:10.1371/journal.pone.0304964)
Supplement: S5 Table — (XLSX) [file pone.0304964.s010.xlsx]

## Sheet: S5 Table-Y haplogroup
S5 Table: Y chromosome haplogroup frequencies based on SNP genotypes for 170 Vietnamese samples
MSY haplogroup long name	MSY haplogroup representative SNP	Number of individuals	Frequency
C	C-M130	2	1.17647
F	F-M89	1	0.588235
G	G-M201	2	1.17647
J2a1	J-L26	4	2.35294
N	N-M231	1	0.588235
O1b1a1	O-PK4	1	0.588235
O1b1a1a	O-M95	123	72.3529
O1b1a1a1a1	O-M88	3	1.76471
O2	O-M122	2	1.17647
O2a1c	O-JST002611	3	1.76471
O2a2	O-P201	3	1.76471
O2a2a	O-M188	9	5.29412
Q1a2	Q-M346	1	0.588235
Q1b1	Q-M378	1	0.588235
R	R-M207	7	4.11765
R1a1a1	R-M417	7	4.11765
