# Supplementary material for: Investigating demic versus cultural diffusion and sex bias in the spread of Austronesian languages in Vietnam
Source: PLoS One. 2024 Jun 17;19(6):e0304964. doi: 10.1371/journal.pone.0304964 (PMC11182502; doi:10.1371/journal.pone.0304964)
Supplement: S6 Table — (XLSX) [file pone.0304964.s011.xlsx]

## Sheet: S6 Table -Y HG Frequency
S6 Table: Relative frequencies of Vietnamese Y chromosome major haplogroups by population
MSY haplogroup long name	MSY haplogroup representative SNP	Total AA	Hre	Bana	Mnong	Ma	Coho	Total AN	Giarai-II	Ede-II	Churu	Raglay	Cham-VN	Total
		(n=85)	(n=20)	(n=20)	(n=19)	(n=6)	(n=20)	(n=85)	(n=20)	(n=13)	(n=20)	(n=19)	(n=13)	(n=170)
C	C-M130	2.35294	0	0	5.26316	0	5	0	0	0	0	0	0	1.17647
F	F-M89	0	0	0	0	0	0	1.17647	5	0	0	0	0	0.588235
G	G-M201	0	0	0	0	0	0	2.35294	0	0	0	10.5263	0	1.17647
J2a1	J-L26	0	0	0	0	0	0	4.70588	0	0	0	0	30.7692	2.35294
N	N-M231	1.17647	0	5	0	0	0	0	0	0	0	0	0	0.588235
O1b1a1	O-PK4	0	0	0	0	0	0	1.17647	0	0	5	0	0	0.588235
O1b1a1a	O-M95	80	95	45	84.2105	100	90	64.7059	60	69.2308	90	42.1053	61.5385	72.3529
O1b1a1a1a1	O-M88	0	0	0	0	0	0	3.52941	0	0	0	15.7895	0	1.76471
O2	O-M122	2.35294	0	10	0	0	0	0	0	0	0	0	0	1.17647
O2a1c	O-JST002611	0	0	0	0	0	0	3.52941	5	0	5	0	7.69231	1.76471
O2a2	O-P201	1.17647	0	5	0	0	0	2.35294	5	7.69231	0	0	0	1.76471
O2a2a	O-M188	3.52941	0	15	0	0	0	7.05882	15	0	0	15.7895	0	5.29412
Q1a2	Q-M346	0	0	0	0	0	0	1.17647	0	7.69231	0	0	0	0.588235
Q1b1	Q-M378	1.17647	0	0	0	0	5	0	0	0	0	0	0	0.588235
R	R-M207	3.52941	5	10	0	0	0	4.70588	10	0	0	10.5263	0	4.11765
R1a1a1	R-M417	4.70588	0	10	10.5263	0	0	3.52941	0	15.3846	0	5.26316	0	4.11765
Numbers in brackets specify the total number of samples in each population
