# Supplementary material for: Investigating demic versus cultural diffusion and sex bias in the spread of Austronesian languages in Vietnam
Source: PLoS One. 2024 Jun 17;19(6):e0304964. doi: 10.1371/journal.pone.0304964 (PMC11182502; doi:10.1371/journal.pone.0304964)
Supplement: S7 Table — (XLSX) [file pone.0304964.s012.xlsx]

## Sheet: S7 Table-Diversity statistics
S7 Table: mtDNA and Y chromosome diversity values for Vietnamese populations
Population	mtDNA						References	Y chromosome
	N	Haplotype	H	π	πSE	MPD		N	Haplotype	H	π	πSE	MPD
Kinh	49	48	0.99915	0.00222519	0.000156105	36.2083	Macholdt et al., 2020	49	6	0.74915	0.0151813	0.00110323	1.65476
Mang	36	13	0.879365	0.0017307	0.000143559	28.1619	Macholdt et al., 2020	36	1	0	0	0	0
Hre	30	24	0.972414	0.00216082	0.000196558	35.1609	This study	20	2	0.1	0.000917431	0.00017425	0.1
Bana	36	28	0.985714	0.00219132	0.00018082	35.6571	This study	20	3	0.357895	0.00482859	0.000627206	0.526316
Mnong	53	38	0.981132	0.0023295	0.000156742	37.9057	This study	19	3	0.292398	0.00751113	0.000954892	0.818713
Ma	26	23	0.990769	0.00232585	0.000228222	37.8462	This study	6	1	0	0	0	0
Coho	46	22	0.941063	0.00221779	0.000160816	36.0879	This study	20	3	0.194737	0.00458716	0.000600017	0.5
Giarai-I	27	15	0.883191	0.00181634	0.00017553	29.5556	Macholdt et al., 2020	27	5	0.279202	0.00538435	0.000585238	0.586895
Giarai-II	37	21	0.962462	0.00222328	0.000180764	36.1772	This study	20	3	0.278947	0.00265572	0.000380777	0.289474
Ede-I	24	15	0.931159	0.00176595	0.000182064	28.7355	Macholdt et al., 2020	24	5	0.438406	0.00731286	0.000819302	0.797101
Ede-II	43	23	0.925803	0.00193839	0.00014602	31.5415	This study	13	3	0.410256	0.00752764	0.00118936	0.820513
Churu	44	27	0.961945	0.00226378	0.000167949	36.8362	This study	20	2	0.1	0.000917431	0.00017425	0.1
Raglay	37	22	0.956456	0.00200754	0.000163564	32.6667	This study	19	5	0.649123	0.00976447	0.0012139	1.06433
Cham-VN	17	10	0.926471	0.0021428	0.000266513	34.8676	This study	13	3	0.564103	0.00988003	0.0015257	1.07692
Tay	47	39	0.987049	0.00210028	0.000150756	34.1758	Macholdt et al., 2020	47	3	0.334875	0.00470173	0.000387674	0.512488
Thai	24	21	0.98913	0.00225336	0.000231096	36.6667	Macholdt et al., 2020	24	2	0.0833333	0.000764526	0.000139781	0.0833333
Nung	37	27	0.98048	0.00204583	0.000166617	33.2898	Macholdt et al., 2020	37	6	0.63964	0.0115712	0.000990233	1.26126
Colao	34	24	0.97148	0.00216945	0.000184567	35.3012	Macholdt et al., 2020	34	4	0.222816	0.00479157	0.00046731	0.522282
Lachi	36	12	0.888889	0.00189575	0.000156911	30.8476	Macholdt et al., 2020	36	3	0.652381	0.0126693	0.00109371	1.38095
Pathen	36	14	0.9	0.00201203	0.000166317	32.7397	Macholdt et al., 2020	36	6	0.685714	0.0176788	0.00149946	1.92698
Hmong	41	18	0.934146	0.00189297	0.00014629	30.8024	Macholdt et al., 2020	41	4	0.635366	0.0195346	0.00154025	2.12927
Dao	43	22	0.951274	0.00194465	0.000146481	31.6434	Macholdt et al., 2020	43	4	0.397564	0.00680708	0.000562611	0.741971
Lahu	31	16	0.924731	0.00169484	0.000152316	27.5785	Macholdt et al., 2020	31	2	0.232258	0.00213081	0.000252341	0.232258
Hanhi	33	23	0.975379	0.00219796	0.000189939	35.7652	Macholdt et al., 2020	33	4	0.416667	0.0112941	0.00102869	1.23106
Phula	35	23	0.966387	0.0021845	0.000182983	35.5462	Macholdt et al., 2020	35	1	0	0	0	0
Lolo	36	10	0.865079	0.00169285	0.000140498	27.546	Macholdt et al., 2020	36	4	0.490476	0.012378	0.0010701	1.34921
Sila	29	10	0.832512	0.00162417	0.000151446	26.4286	Macholdt et al., 2020	29	3	0.253695	0.00831563	0.000831022	0.906404
Note: N: Sample size; H: Haplotype diversity; π: Nucleotide diversity, SE: Standard error, MPD: mean number of pairwise differences
